# Supplementary material for: Two new endophytic Colletotrichum species from Nothapodytespittosporoides in China
Source: MycoKeys. 2019 Mar 11;49:1–14. doi: 10.3897/mycokeys.49.31904 (PMC6422929; doi:10.3897/mycokeys.49.31904)
Supplement: XML Treatment for Colletotrichum jishouense [file mycokeys.49.31904-treatment1.xml]

<!DOCTYPE tp:taxon-treatment
  PUBLIC "-//TaxonX//DTD Taxonomic Treatment Publishing DTD v0 20100105//EN" "tax-treatment-NSO.dtd">
<tp:taxon-treatment xmlns:tp="http://www.plazi.org/taxpub"><tp:treatment-meta><kwd-group><label>Taxon classification</label><kwd><named-content xmlns:xlink="http://www.w3.org/1999/xlink" content-type="kingdom">Fungi</named-content></kwd><kwd><named-content xmlns:xlink="http://www.w3.org/1999/xlink" content-type="order">Glomerellales</named-content></kwd><kwd><named-content xmlns:xlink="http://www.w3.org/1999/xlink" content-type="family">Glomerellaceae</named-content></kwd></kwd-group><mixed-citation publication-type="journal"><person-group><name><surname>Zhou</surname><given-names>Sixuan</given-names></name><name><surname>Qiao</surname><given-names>Lijun</given-names></name><name><surname>Jayawardena</surname><given-names>Ruvishika S.</given-names></name><name><surname>Hyde</surname><given-names>Kevin D.</given-names></name><name><surname>Xiaoya Ma</surname><given-names/></name><name><surname>Wen</surname><given-names>Tingchi</given-names></name><name><surname>Kang</surname><given-names>Jichuan</given-names></name></person-group><article-title>Two new endophytic <italic><tp:taxon-name><tp:taxon-name-part taxon-name-part-type="genus" reg="Colletotrichum">Colletotrichum</tp:taxon-name-part></tp:taxon-name></italic> species from <italic><tp:taxon-name><tp:taxon-name-part taxon-name-part-type="genus" reg="Nothapodytes">Nothapodytes</tp:taxon-name-part><tp:taxon-name-part taxon-name-part-type="species" reg="pittosporoides">pittosporoides</tp:taxon-name-part></tp:taxon-name></italic> in China</article-title><source>MycoKeys</source><day>11</day><month>3</month><year>2019</year><volume>49</volume><fpage>1</fpage><lpage>14</lpage><pub-id pub-id-type="doi">10.3897/mycokeys.49.31904</pub-id></mixed-citation></tp:treatment-meta><tp:nomenclature><tp:taxon-name>
              <tp:taxon-name-part taxon-name-part-type="genus" reg="Colletotrichum">Colletotrichum</tp:taxon-name-part>
              <tp:taxon-name-part taxon-name-part-type="species" reg="jishouense">jishouense</tp:taxon-name-part>
              <object-id xmlns:xlink="http://www.w3.org/1999/xlink" content-type="mycobank" xlink:type="simple">828723</object-id>
            </tp:taxon-name><tp:taxon-authority>SX. Zhou, JC. Kang &amp; K.D. Hyde</tp:taxon-authority><tp:taxon-status xmlns:xlink="http://www.w3.org/1999/xlink" xlink:type="simple">sp. nov.</tp:taxon-status><xref ref-type="fig" rid="F2">Fig. 2</xref></tp:nomenclature><tp:treatment-sec sec-type="etymology" id="SECID0EHRAI"><title>Etymology.</title><p>‘<italic>Jishouense</italic>’ referring to Jishou City, site of collection of type species.</p></tp:treatment-sec><tp:treatment-sec sec-type="description" id="SECID0EPRAI"><title>Description.</title><p>Endophytic fungus in root of <italic><tp:taxon-name><tp:taxon-name-part taxon-name-part-type="genus" reg="Nothapodytes">Nothapodytes</tp:taxon-name-part><tp:taxon-name-part taxon-name-part-type="species" reg="pittosporoides">pittosporoides</tp:taxon-name-part></tp:taxon-name></italic>. <bold><italic>Sexual morph</italic></bold>: Undetermined. <bold><italic>Asexual morph</italic></bold>: Vegetative hyphae 0.5–1.2 µm diam. (n=10), hyaline, smooth-walled, septate, branched. <italic><tp:taxon-name><tp:taxon-name-part taxon-name-part-type="genus" reg="Chlamydospores">Chlamydospores</tp:taxon-name-part></tp:taxon-name></italic> not observed. <italic>Conidiophores</italic> formed on a basal cushion, hyaline to pale brown, clavate or cylindrical, septate and irregularly branched. <italic>Conidiogenous cells</italic> 4–11 × 2–3 μm (<italic>x</italic>‒= 6.7 ± 3.0 × 2.6 ± 0.4 μm, n=20), L/W ratio= 2.5, hyaline, smooth-walled, clavate to mostly ampulliform or cylindrical. <italic>Conidia</italic> hyaline, smooth-walled, aseptate, straight, cylindrical, some clavate, the apex and base rounded, 5–14 × 3–5 μm (<italic>x</italic>‒ = 10.8 ± 1.8 × 3.7 ± 0.5 μm, n = 40), L/W ratio= 2.9. <italic>Appressoria</italic> not observed.</p></tp:treatment-sec><tp:treatment-sec sec-type="description" id="SECID0EZSAI"><title>Culture characteristics.</title><p>Colonies on <abbrev xmlns:xlink="http://www.w3.org/1999/xlink" xlink:title="potato dextrose agar" id="ABBRID0E6SAI" xlink:type="simple">PDA</abbrev>, reaching 55–60 mm diam. in 14 days at 25 °C in darkness, circular, mycelium superficial and partially immersed, more or less planar, brown in the medium but covered with abundant, pale and lanose to cottony aerial mycelium, reverse greenish pale brown, margin entire and irregular.</p></tp:treatment-sec><tp:treatment-sec sec-type="material" id="SECID0EDTAI"><title>Material examined.</title><p>CHINA, Hunan Province, Jishou City (<named-content xmlns:xlink="http://www.w3.org/1999/xlink" content-type="dwc:verbatimCoordinates" xlink:type="simple"><named-content content-type="geo-json" specific-use="{&#34;type&#34;:&#34;Point&#34;,&#34;coordinates&#34;:[109.173333,28.923333]}" id="NCID0EMTAI" xlink:type="simple">28°55'24"N, 109°10'24"E</named-content></named-content>), isolated from healthy roots of <italic><tp:taxon-name><tp:taxon-name-part taxon-name-part-type="genus" reg="Nothapodytes">Nothapodytes</tp:taxon-name-part><tp:taxon-name-part taxon-name-part-type="species" reg="pittosporoides">pittosporoides</tp:taxon-name-part></tp:taxon-name></italic>, 27 May 2016, S.X. Zhou (Holotype <named-content xmlns:xlink="http://www.w3.org/1999/xlink" content-type="dwc:institutional_code" xlink:type="simple">GACP</named-content> GZU_HJ2_G3 dried culture), ex-type living culture, GMBC0209, living culture, GZU_HJ2_G2, living culture, GZU_HJ2_G4.</p><p>China, Hunan Province, Jishou City (<named-content xmlns:xlink="http://www.w3.org/1999/xlink" content-type="dwc:verbatimCoordinates" xlink:type="simple"><named-content content-type="geo-json" specific-use="{&#34;type&#34;:&#34;Point&#34;,&#34;coordinates&#34;:[109.173333,28.923333]}" id="NCID0EGUAI" xlink:type="simple">28°55'24"N, 109°10'24"E</named-content></named-content>), isolated from healthy stem of <italic><tp:taxon-name><tp:taxon-name-part taxon-name-part-type="genus" reg="Nothapodytes">Nothapodytes</tp:taxon-name-part><tp:taxon-name-part taxon-name-part-type="species" reg="pittosporoides">pittosporoides</tp:taxon-name-part></tp:taxon-name></italic>, 27 May 2016, S.X. Zhou, living culture, GZU_HJ3_J5.</p></tp:treatment-sec><tp:treatment-sec sec-type="notes" id="SECID0EWUAI"><title>Notes.</title><p><italic><tp:taxon-name><tp:taxon-name-part taxon-name-part-type="genus" reg="Colletotrichum">Colletotrichum</tp:taxon-name-part><tp:taxon-name-part taxon-name-part-type="species" reg="jishouense">jishouense</tp:taxon-name-part></tp:taxon-name></italic> belongs in the <italic><tp:taxon-name><tp:taxon-name-part taxon-name-part-type="genus" reg="Colletotrichum"/><tp:taxon-name-part taxon-name-part-type="species" reg="gigasporum">gigasporum</tp:taxon-name-part></tp:taxon-name></italic> species complex. <italic><tp:taxon-name><tp:taxon-name-part taxon-name-part-type="genus" reg="Colletotrichum">C.</tp:taxon-name-part><tp:taxon-name-part taxon-name-part-type="species" reg="jishouense">jishouense</tp:taxon-name-part></tp:taxon-name></italic> has shorter and narrower conidiogenous cells and conidia than all the related species in the <italic><tp:taxon-name><tp:taxon-name-part taxon-name-part-type="genus" reg="Colletotrichum">C.</tp:taxon-name-part><tp:taxon-name-part taxon-name-part-type="species" reg="gigasporum">gigasporum</tp:taxon-name-part></tp:taxon-name></italic> complex (<xref ref-type="bibr" rid="B23">Liu et al. 2014</xref>). Phylogenetically, our four new isolates clustered together with <italic><tp:taxon-name><tp:taxon-name-part taxon-name-part-type="genus" reg="Colletotrichum">C.</tp:taxon-name-part><tp:taxon-name-part taxon-name-part-type="species" reg="magnisporum">magnisporum</tp:taxon-name-part></tp:taxon-name></italic> (<named-content xmlns:xlink="http://www.w3.org/1999/xlink" content-type="dwc:institutional_code" xlink:type="simple">CBS</named-content> 398.84). The pairwise dissimilarities of DNA sequences between <italic><tp:taxon-name><tp:taxon-name-part taxon-name-part-type="genus" reg="Colletotrichum">C.</tp:taxon-name-part><tp:taxon-name-part taxon-name-part-type="species" reg="jishouense">jishouense</tp:taxon-name-part></tp:taxon-name></italic> and <italic><tp:taxon-name><tp:taxon-name-part taxon-name-part-type="genus" reg="Colletotrichum">C.</tp:taxon-name-part><tp:taxon-name-part taxon-name-part-type="species" reg="magnisporum">magnisporum</tp:taxon-name-part></tp:taxon-name></italic> were 2 bp, 20 bp, 5 bp and 9 bp in <abbrev xmlns:xlink="http://www.w3.org/1999/xlink" xlink:title="internal transcribed spacers" id="ABBRID0ERXAI" xlink:type="simple">ITS</abbrev>, <abbrev xmlns:xlink="http://www.w3.org/1999/xlink" xlink:title="partial β-tubulin" id="ABBRID0EVXAI" xlink:type="simple">TUB2</abbrev>, <abbrev xmlns:xlink="http://www.w3.org/1999/xlink" xlink:title="actin" id="ABBRID0EZXAI" xlink:type="simple">ACT</abbrev> and <abbrev xmlns:xlink="http://www.w3.org/1999/xlink" xlink:title="glyceraldehyde-3-phosphate dehydrogenase" id="ABBRID0E4XAI" xlink:type="simple">GAPDH</abbrev>, respectively. They are phylogenetically distinct species and, therefore, <italic><tp:taxon-name><tp:taxon-name-part taxon-name-part-type="genus" reg="Colletotrichum">C.</tp:taxon-name-part><tp:taxon-name-part taxon-name-part-type="species" reg="jishouense">jishouense</tp:taxon-name-part></tp:taxon-name></italic> sp. nov. is introduced.</p><fig id="F2" position="float" orientation="portrait"><label>Figure 2.</label><caption><p><italic><tp:taxon-name><tp:taxon-name-part taxon-name-part-type="genus" reg="Colletotrichum">Colletotrichum</tp:taxon-name-part><tp:taxon-name-part taxon-name-part-type="species" reg="jishouense">jishouense</tp:taxon-name-part></tp:taxon-name></italic> (<named-content xmlns:xlink="http://www.w3.org/1999/xlink" content-type="dwc:institutional_code" xlink:type="simple">GACP</named-content> GZU_HJ2_G3, holotype) <bold>a</bold> stems and roots of <italic><tp:taxon-name><tp:taxon-name-part taxon-name-part-type="genus" reg="Nothapodytes">Nothapodytes</tp:taxon-name-part><tp:taxon-name-part taxon-name-part-type="species" reg="pittosporoides">pittosporoides</tp:taxon-name-part></tp:taxon-name></italic><bold>b,c</bold> colonies on <abbrev xmlns:xlink="http://www.w3.org/1999/xlink" xlink:title="potato dextrose agar" id="ABBRID0ETZAI" xlink:type="simple">PDA</abbrev><bold>d</bold> conidiophores in cotton blue <bold>e</bold> conidiophores with conidia in cotton blue <bold>f</bold> conidia in cotton blue. Scale bars: 10 µm (<bold>d</bold>), 5 µm (<bold>e, f</bold>).</p></caption><graphic xmlns:xlink="http://www.w3.org/1999/xlink" xlink:href="mycokeys-49-001-g002.jpg" position="float" orientation="portrait" xlink:type="simple" id="oo_273590.jpg"/></fig></tp:treatment-sec><ref-list><ref id="B23"><mixed-citation xmlns:xlink="http://www.w3.org/1999/xlink" xlink:type="simple"><person-group><name name-style="western"><surname>Liu</surname><given-names>F</given-names></name><name name-style="western"><surname>Cai</surname><given-names>L</given-names></name><name name-style="western"><surname>Crous</surname><given-names>PW</given-names></name><name name-style="western"><surname>Damm</surname><given-names>U</given-names></name></person-group> (<year>2014</year>) <article-title>The <italic><tp:taxon-name><tp:taxon-name-part taxon-name-part-type="genus">Colletotrichum</tp:taxon-name-part><tp:taxon-name-part taxon-name-part-type="species">gigasporum</tp:taxon-name-part></tp:taxon-name></italic> species complex.</article-title><source>Persoonia</source><volume>33</volume>: <fpage>83</fpage>–<lpage>97</lpage>. <ext-link xlink:type="simple" ext-link-type="doi" xlink:href="10.3767/003158514X684447">https://doi.org/10.3767/003158514X684447</ext-link></mixed-citation></ref></ref-list></tp:taxon-treatment>
