# Supplementary material for: Two new endophytic Colletotrichum species from Nothapodytespittosporoides in China
Source: MycoKeys. 2019 Mar 11;49:1–14. doi: 10.3897/mycokeys.49.31904 (PMC6422929; doi:10.3897/mycokeys.49.31904)
Supplement: XML Treatment for Colletotrichum tongrenense [file mycokeys.49.31904-treatment2.xml]

<!DOCTYPE tp:taxon-treatment
  PUBLIC "-//TaxonX//DTD Taxonomic Treatment Publishing DTD v0 20100105//EN" "tax-treatment-NSO.dtd">
<tp:taxon-treatment xmlns:tp="http://www.plazi.org/taxpub"><tp:treatment-meta><kwd-group><label>Taxon classification</label><kwd><named-content xmlns:xlink="http://www.w3.org/1999/xlink" content-type="kingdom">Fungi</named-content></kwd><kwd><named-content xmlns:xlink="http://www.w3.org/1999/xlink" content-type="order">Glomerellales</named-content></kwd><kwd><named-content xmlns:xlink="http://www.w3.org/1999/xlink" content-type="family">Glomerellaceae</named-content></kwd></kwd-group><mixed-citation publication-type="journal"><person-group><name><surname>Zhou</surname><given-names>Sixuan</given-names></name><name><surname>Qiao</surname><given-names>Lijun</given-names></name><name><surname>Jayawardena</surname><given-names>Ruvishika S.</given-names></name><name><surname>Hyde</surname><given-names>Kevin D.</given-names></name><name><surname>Xiaoya Ma</surname><given-names/></name><name><surname>Wen</surname><given-names>Tingchi</given-names></name><name><surname>Kang</surname><given-names>Jichuan</given-names></name></person-group><article-title>Two new endophytic <italic><tp:taxon-name><tp:taxon-name-part taxon-name-part-type="genus" reg="Colletotrichum">Colletotrichum</tp:taxon-name-part></tp:taxon-name></italic> species from <italic><tp:taxon-name><tp:taxon-name-part taxon-name-part-type="genus" reg="Nothapodytes">Nothapodytes</tp:taxon-name-part><tp:taxon-name-part taxon-name-part-type="species" reg="pittosporoides">pittosporoides</tp:taxon-name-part></tp:taxon-name></italic> in China</article-title><source>MycoKeys</source><day>11</day><month>3</month><year>2019</year><volume>49</volume><fpage>1</fpage><lpage>14</lpage><pub-id pub-id-type="doi">10.3897/mycokeys.49.31904</pub-id></mixed-citation></tp:treatment-meta><tp:nomenclature><tp:taxon-name>
              <tp:taxon-name-part taxon-name-part-type="genus" reg="Colletotrichum">Colletotrichum</tp:taxon-name-part>
              <tp:taxon-name-part taxon-name-part-type="species" reg="tongrenense">tongrenense</tp:taxon-name-part>
              <object-id xmlns:xlink="http://www.w3.org/1999/xlink" content-type="mycobank" xlink:type="simple">828725</object-id>
            </tp:taxon-name><tp:taxon-authority>S.X. Zhou, J.C. Kang &amp; K.D. Hyde</tp:taxon-authority><tp:taxon-status xmlns:xlink="http://www.w3.org/1999/xlink" xlink:type="simple">sp. nov.</tp:taxon-status><xref ref-type="fig" rid="F3">Fig. 3</xref></tp:nomenclature><tp:treatment-sec sec-type="etymology" id="SECID0E12AI"><title>Etymology.</title><p>‘<italic>tongrenense</italic>’ referring Tongren City, site of collection of type species.</p></tp:treatment-sec><tp:treatment-sec sec-type="description" id="SECID0EC3AI"><title>Description.</title><p>Endophytic in leaves and stems of <italic><tp:taxon-name><tp:taxon-name-part taxon-name-part-type="genus" reg="Nothapodytes">Nothapodytes</tp:taxon-name-part><tp:taxon-name-part taxon-name-part-type="species" reg="pittosporoides">pittosporoides</tp:taxon-name-part></tp:taxon-name></italic>. <bold><italic>Sexual morph</italic></bold>: Undetermined. <bold><italic>Asexual morph</italic></bold>: On <abbrev xmlns:xlink="http://www.w3.org/1999/xlink" xlink:title="water agar" id="ABBRID0EZ3AI" xlink:type="simple">WA</abbrev>, vegetative hyphae 1.4–6 µm diam. (n=10), smooth-walled, septate, branched, hyaline. <italic><tp:taxon-name><tp:taxon-name-part taxon-name-part-type="genus" reg="Chlamydospores">Chlamydospores</tp:taxon-name-part></tp:taxon-name></italic> not observed. <italic>Setae</italic> unbranched, septate, tapering to rounded at apical end, pale brown to dark brown, smooth-walled, 45–90 µm long, 5.9–6.2 μm wide at widest part, 2.6–5.8 µm wide at bottom, 1.5–1.6 µm wide at apex. <italic>Conidiophores</italic> pale brown, septate, branched. <italic>Conidiogenous cells</italic> pale, hyaline, smooth-walled, erect, clavate or cylindrical, 2–11 × 1–2 μm (<italic>x</italic>‒ = 6.3 ± 4.4 × 1.7 ± 0.4 μm, n = 20), L/W ratio= 3.7. <italic>Conidia</italic> hyaline, aseptate, smooth-walled, variable in size and shape, thick-walled, ellipsoidal to subglobose, the apex and base rounded, slightly constricted in the middle, 11–14 × 5–7 μm (<italic>x</italic>‒ = 13.1 ± 1.0 × 5.5 ± 0.6 μm, n = 40), L/W ratio= 2.4.</p></tp:treatment-sec><tp:treatment-sec sec-type="description" id="SECID0EQ4AI"><title>Culture characteristics.</title><p>Cultures on <abbrev xmlns:xlink="http://www.w3.org/1999/xlink" xlink:title="water agar" id="ABBRID0EW4AI" xlink:type="simple">WA</abbrev> at 25 °C in darkness, reaching 15–18 mm diam. in 21 days, white to grey, asymmetrical surface, reverse dark grey to black.</p><p>Colonies on <abbrev xmlns:xlink="http://www.w3.org/1999/xlink" xlink:title="potato dextrose agar" id="ABBRID0E34AI" xlink:type="simple">PDA</abbrev> at 25 °C reaching 45–55 mm diam. in 12 days in darkness, circular, more or less planar, surface dark brown, covered with abundant, pale grey, lanose to cottony aerial mycelium, margin smooth, entire and pale white. Reverse dark grey, margin pale white.</p><p>Cultures on <abbrev xmlns:xlink="http://www.w3.org/1999/xlink" xlink:title="corn malt agar" id="ABBRID0EC5AI" xlink:type="simple">CMA</abbrev>, 10–15 mm diam. in 21 days, covered with dark brown aerial mycelium, sparse, reverse light brown, margin irregular.</p></tp:treatment-sec><tp:treatment-sec sec-type="material" id="SECID0EG5AI"><title>Material examined.</title><p>CHINA, Guizhou province, Tongren (<named-content xmlns:xlink="http://www.w3.org/1999/xlink" content-type="dwc:verbatimCoordinates" xlink:type="simple"><named-content content-type="geo-json" specific-use="{&#34;type&#34;:&#34;Point&#34;,&#34;coordinates&#34;:[109.182778,27.593611]}" id="NCID0EP5AI" xlink:type="simple">27°35'37"N, 109°10'58"E</named-content></named-content>, elevation 332.8 m), isolated from healthy stems of <italic><tp:taxon-name><tp:taxon-name-part taxon-name-part-type="genus" reg="Nothapodytes">Nothapodytes</tp:taxon-name-part><tp:taxon-name-part taxon-name-part-type="species" reg="pittosporoides">pittosporoides</tp:taxon-name-part></tp:taxon-name></italic>, 27 May 2016, S.X. Zhou and L.J. Qiao (Holotype <named-content xmlns:xlink="http://www.w3.org/1999/xlink" content-type="dwc:institutional_code" xlink:type="simple">GACP</named-content> GZU-TRJ1-37 dried culture), ex-type living culture, GMBC0209.</p></tp:treatment-sec><tp:treatment-sec sec-type="notes" id="SECID0EE6AI"><title>Notes.</title><p><italic><tp:taxon-name><tp:taxon-name-part taxon-name-part-type="genus" reg="Colletotrichum">Colletotrichum</tp:taxon-name-part><tp:taxon-name-part taxon-name-part-type="species" reg="tongrenense">tongrenense</tp:taxon-name-part></tp:taxon-name></italic> belongs to the <italic><tp:taxon-name><tp:taxon-name-part taxon-name-part-type="genus" reg="Colletotrichum">C.</tp:taxon-name-part><tp:taxon-name-part taxon-name-part-type="species" reg="dracaenophilum">dracaenophilum</tp:taxon-name-part></tp:taxon-name></italic> species complex (<xref ref-type="bibr" rid="B5">Damm et al. 2019</xref>). Morphologically, <italic><tp:taxon-name><tp:taxon-name-part taxon-name-part-type="genus" reg="Colletotrichum">C.</tp:taxon-name-part><tp:taxon-name-part taxon-name-part-type="species" reg="tongrenense">tongrenense</tp:taxon-name-part></tp:taxon-name></italic> resembles <italic><tp:taxon-name><tp:taxon-name-part taxon-name-part-type="genus" reg="Colletotrichum">C.</tp:taxon-name-part><tp:taxon-name-part taxon-name-part-type="species" reg="tropicicola">tropicicola</tp:taxon-name-part></tp:taxon-name></italic> and <italic><tp:taxon-name><tp:taxon-name-part taxon-name-part-type="genus" reg="Colletotrichum">C.</tp:taxon-name-part><tp:taxon-name-part taxon-name-part-type="species" reg="excelsum-altitudum">excelsum-altitudum</tp:taxon-name-part></tp:taxon-name></italic> in conidia characters, but it can be distinguished from <italic><tp:taxon-name><tp:taxon-name-part taxon-name-part-type="genus" reg="Colletotrichum">C.</tp:taxon-name-part><tp:taxon-name-part taxon-name-part-type="species" reg="tropicicola">tropicicola</tp:taxon-name-part></tp:taxon-name></italic> in having setae and longer conidia (15–19 µm <italic>vs</italic> 11–14 µm) (<xref ref-type="bibr" rid="B26">Noireung et al. 2012</xref>). <italic><tp:taxon-name><tp:taxon-name-part taxon-name-part-type="genus" reg="Colletotrichum">C.</tp:taxon-name-part><tp:taxon-name-part taxon-name-part-type="species" reg="tongrenense">tongrenense</tp:taxon-name-part></tp:taxon-name></italic> is distinguished from <italic><tp:taxon-name><tp:taxon-name-part taxon-name-part-type="genus" reg="Colletotrichum">C.</tp:taxon-name-part><tp:taxon-name-part taxon-name-part-type="species" reg="excelsum-altitudum">excelsum-altitudum</tp:taxon-name-part></tp:taxon-name></italic> (<xref ref-type="bibr" rid="B36">Tao et al. 2013</xref>) in having smaller conidiophores (2–11 × 1–2 μm vs 8.5–25 × 4–5 μm). Phylogenetically, the new isolate GZU_TRJ1-37 clusters together with <italic><tp:taxon-name><tp:taxon-name-part taxon-name-part-type="genus" reg="Colletotrichum">C.</tp:taxon-name-part><tp:taxon-name-part taxon-name-part-type="species" reg="tropicicola">tropicicola</tp:taxon-name-part></tp:taxon-name></italic> with good bootstrap support (94% MLBS, 1.00 PP) (Fig. <xref ref-type="fig" rid="F1">1</xref>) and the phylogenetic analysis supports it as a distinct species. There are 6, 4, 2 and 5 base pairs differences in <abbrev xmlns:xlink="http://www.w3.org/1999/xlink" xlink:title="internal transcribed spacers" id="ABBRID0E6CBI" xlink:type="simple">ITS</abbrev>, <abbrev xmlns:xlink="http://www.w3.org/1999/xlink" xlink:title="partial β-tubulin" id="ABBRID0EDDBI" xlink:type="simple">TUB2</abbrev>, <abbrev xmlns:xlink="http://www.w3.org/1999/xlink" xlink:title="actin" id="ABBRID0EHDBI" xlink:type="simple">ACT</abbrev> and <abbrev xmlns:xlink="http://www.w3.org/1999/xlink" xlink:title="glyceraldehyde-3-phosphate dehydrogenase" id="ABBRID0ELDBI" xlink:type="simple">GAPDH</abbrev> gene regions, respectively, between the new isolate and the type strain of <italic><tp:taxon-name><tp:taxon-name-part taxon-name-part-type="genus" reg="Colletotrichum">C.</tp:taxon-name-part><tp:taxon-name-part taxon-name-part-type="species" reg="tropicicola">tropicicola</tp:taxon-name-part></tp:taxon-name></italic>, which confirms that they are separate species. Therefore, it is introduced as a novel species.</p><fig id="F3" position="float" orientation="portrait"><label>Figure 3.</label><caption><p><italic><tp:taxon-name><tp:taxon-name-part taxon-name-part-type="genus" reg="Colletotrichum">Colletotrichum</tp:taxon-name-part><tp:taxon-name-part taxon-name-part-type="species" reg="tongrenense">tongrenense</tp:taxon-name-part></tp:taxon-name></italic> (<named-content xmlns:xlink="http://www.w3.org/1999/xlink" content-type="dwc:institutional_code" xlink:type="simple">GACP</named-content> GZU_TRJ1-37, holotype) <bold>a, b</bold> colonies on <abbrev xmlns:xlink="http://www.w3.org/1999/xlink" xlink:title="water agar" id="ABBRID0EUEBI" xlink:type="simple">WA</abbrev><bold>c–g</bold> Conidiophores <bold>h–l</bold> Conidia. Scale bars: 40 µm (<bold>c</bold>), 20 µm (<bold>d, g</bold>), 10 µm (<bold>e, f</bold>), 10 µm (<bold>h–l</bold>).</p></caption><graphic xmlns:xlink="http://www.w3.org/1999/xlink" xlink:href="mycokeys-49-001-g003.jpg" position="float" orientation="portrait" xlink:type="simple" id="oo_273591.jpg"/></fig></tp:treatment-sec><tp:treatment-sec><!--Section generated to contain objects referenced in tp:taxon-treatment.--><fig id="F1" position="float" orientation="portrait"><label>Figure 1.</label><caption><p>Phylogram generated from Maximum Likelihood (RAxML) analysis based on combined <abbrev xmlns:xlink="http://www.w3.org/1999/xlink" xlink:title="internal transcribed spacers" id="ABBRID0ETMAI" xlink:type="simple">ITS</abbrev>, <abbrev xmlns:xlink="http://www.w3.org/1999/xlink" xlink:title="actin" id="ABBRID0EXMAI" xlink:type="simple">ACT</abbrev>, <abbrev xmlns:xlink="http://www.w3.org/1999/xlink" xlink:title="partial β-tubulin" id="ABBRID0E2MAI" xlink:type="simple">TUB2</abbrev> and <abbrev xmlns:xlink="http://www.w3.org/1999/xlink" xlink:title="glyceraldehyde-3-phosphate dehydrogenase" id="ABBRID0E6MAI" xlink:type="simple">GAPDH</abbrev> DNA sequence data of <italic><tp:taxon-name><tp:taxon-name-part taxon-name-part-type="genus" reg="Colletotrichum">Colletotrichum</tp:taxon-name-part></tp:taxon-name></italic>. Bayesian Posterior Probabilities (<abbrev xmlns:xlink="http://www.w3.org/1999/xlink" xlink:title="Bayesian Posterior Probabilities" id="ABBRID0EKNAI" xlink:type="simple">BSPP</abbrev>) greater than 0.90 and Maximum Likelihood Bootstrap Support values (MLBS) greater than 70% are shown above branches. New isolates are in red. The tree is rooted with <italic><tp:taxon-name><tp:taxon-name-part taxon-name-part-type="genus" reg="Monilochaetes">Monilochaetes</tp:taxon-name-part><tp:taxon-name-part taxon-name-part-type="species" reg="infuscans">infuscans</tp:taxon-name-part></tp:taxon-name></italic><named-content xmlns:xlink="http://www.w3.org/1999/xlink" content-type="dwc:institutional_code" xlink:type="simple">CBS</named-content> 869.96.</p></caption><graphic xmlns:xlink="http://www.w3.org/1999/xlink" xlink:href="mycokeys-49-001-g001.jpg" position="float" orientation="portrait" xlink:type="simple" id="oo_273589.jpg"/></fig></tp:treatment-sec><ref-list><ref id="B5"><mixed-citation xmlns:xlink="http://www.w3.org/1999/xlink" xlink:type="simple"><person-group><name name-style="western"><surname>Damm</surname><given-names>U</given-names></name><name name-style="western"><surname>Sato</surname><given-names>T</given-names></name><name name-style="western"><surname>Alizadeh</surname><given-names>A</given-names></name><name name-style="western"><surname>Groenewald</surname><given-names>JZ</given-names></name><name name-style="western"><surname>Crous</surname><given-names>PW</given-names></name></person-group> (<year>2019</year>) <article-title>The <italic><tp:taxon-name><tp:taxon-name-part taxon-name-part-type="genus">Colletotrichum</tp:taxon-name-part><tp:taxon-name-part taxon-name-part-type="species">dracaenophilum</tp:taxon-name-part></tp:taxon-name></italic>, <italic><tp:taxon-name><tp:taxon-name-part taxon-name-part-type="genus">C.</tp:taxon-name-part><tp:taxon-name-part taxon-name-part-type="species">magnum</tp:taxon-name-part></tp:taxon-name></italic> and <italic><tp:taxon-name><tp:taxon-name-part taxon-name-part-type="genus">C.</tp:taxon-name-part><tp:taxon-name-part taxon-name-part-type="species">orchidearum</tp:taxon-name-part></tp:taxon-name></italic> species complexes.</article-title><source>Studies in Mycology</source><volume>92</volume>(<issue>5</issue>): <fpage>1</fpage>–<lpage>46</lpage>. <ext-link xlink:type="simple" ext-link-type="doi" xlink:href="10.1016/j.simyco.2018.04.001">https://doi.org/10.1016/j.simyco.2018.04.001</ext-link></mixed-citation></ref><ref id="B26"><mixed-citation xmlns:xlink="http://www.w3.org/1999/xlink" xlink:type="simple"><person-group><name name-style="western"><surname>Noireung</surname><given-names>P</given-names></name><name name-style="western"><surname>Phoulivong</surname><given-names>S</given-names></name><name name-style="western"><surname>Liu</surname><given-names>F</given-names></name><name name-style="western"><surname>Cai</surname><given-names>L</given-names></name><name name-style="western"><surname>McKenzie</surname><given-names>EHC</given-names></name><name name-style="western"><surname>Chukeatirote</surname><given-names>E</given-names></name><name name-style="western"><surname>Jones</surname><given-names>EBG</given-names></name><name name-style="western"><surname>Bahkali</surname><given-names>AH</given-names></name><name name-style="western"><surname>Hyde</surname><given-names>KD</given-names></name></person-group> (<year>2012</year>) <article-title>Novel species of <italic><tp:taxon-name><tp:taxon-name-part taxon-name-part-type="genus">Colletotrichum</tp:taxon-name-part></tp:taxon-name></italic> revealed by morphology and molecular analysis.</article-title><source>Cryptogamie, Mycologie,</source><volume>33</volume>(<issue>3</issue>): <fpage>347</fpage>–<lpage>362</lpage>. <ext-link xlink:type="simple" ext-link-type="doi" xlink:href="10.7872/crym.v33.iss3.2012.347">https://doi.org/10.7872/crym.v33.iss3.2012.347</ext-link></mixed-citation></ref><ref id="B36"><mixed-citation xmlns:xlink="http://www.w3.org/1999/xlink" xlink:type="simple"><person-group><name name-style="western"><surname>Tao</surname><given-names>G</given-names></name><name name-style="western"><surname>Liu</surname><given-names>ZY</given-names></name><name name-style="western"><surname>Liu</surname><given-names>F</given-names></name><name name-style="western"><surname>Gao</surname><given-names>YH</given-names></name><name name-style="western"><surname>Cai</surname><given-names>L</given-names></name></person-group> (<year>2013</year>) <article-title>Endophytic <italic><tp:taxon-name><tp:taxon-name-part taxon-name-part-type="genus">Colletotrichum</tp:taxon-name-part></tp:taxon-name></italic> species from <italic><tp:taxon-name><tp:taxon-name-part taxon-name-part-type="genus">Bletilla</tp:taxon-name-part><tp:taxon-name-part taxon-name-part-type="species">ochracea</tp:taxon-name-part></tp:taxon-name></italic> (<tp:taxon-name><tp:taxon-name-part taxon-name-part-type="family">Orchidaceae</tp:taxon-name-part></tp:taxon-name>), with descriptions of seven new species.</article-title><source>Fungal Diversity</source><volume>61</volume>(<issue>1</issue>): <fpage>139</fpage>–<lpage>164</lpage>. <ext-link xlink:type="simple" ext-link-type="doi" xlink:href="10.1007/s13225-013-0254-5">https://doi.org/10.1007/s13225-013-0254-5</ext-link></mixed-citation></ref></ref-list></tp:taxon-treatment>
